# Supplementary material for: Preexisting immunity restricts mucosal antibody recognition of SARS-CoV-2 and Fc profiles during breakthrough infections
Source: JCI Insight. 2023 Sep 22;8(18):e172470. doi: 10.1172/jci.insight.172470 (PMC10561726; doi:10.1172/jci.insight.172470)
Supplement: Supporting data values [file jciinsight-8-172470-s116.xlsx]

## Sheet: Fig 1C, 2A-F
Type	Sample	Timepoint	Cohort	Total IgG Spike 1	Total IgG Spike 2	Total IgG Spike Trimer	Total IgG RBD	IgG1 Spike 1	IgG1 Spike 2	IgG1 Spike Trimer	IgG1 RBD	IgG2 Spike 1	IgG2 Spike 2	IgG2 Spike Trimer	IgG2 RBD	IgG3 Spike 1	IgG3 Spike 2	IgG3 Spike Trimer	IgG3 RBD	IgG4 Spike 1	IgG4 Spike 2	IgG4 Spike Trimer	IgG4 RBD	FcγR2a Spike 1	FcγR2a Spike 2	FcγR2a Spike Trimer	FcγR2a RBD	FcγR3a Spike 1	FcγR3a Spike 2	FcγR3a Spike Trimer	FcγR3a RBD	IgA1 Spike 1	IgA1 Spike 2	IgA1 Spike Trimer	IgA1 RBD	IgA2 Spike 1	IgA2 Spike 2	IgA2 Spike Trimer	IgA2 RBD	IgM Spike 1	IgM Spike 2	IgM Spike Trimer	IgM RBD
Saliva	V01	Baseline	Vaccinated Only	714.5	189.75	288.25	64.5	118.25	75.5	109.5	44.75	24.75	35.7917	37.375	35.7083	409.75	343	123.5	16.25	25.5	22.5	28.75	50.125	33	7.75	18.5	19.75	385.5	362.25	366.75	325.25	674.25	1405.5	1067.5	160.25	226.5	276.5	450	263.25	112.25	84	131.5	76.75
Saliva	V02	Baseline	Vaccinated Only	729.75	868.25	841.25	78.25	122.5	1682.25	1388.75	57.75	11.75	16.7917	19.875	23.4583	395.25	339.25	123	8	19.25	3.75	7	37.875	39.5	16.25	11.25	37.75	365.25	351.5	362.75	318.75	4439.75	7687.25	6097	1278.25	3266.25	23870.7	18381.5	506.25	178.75	129	170	203.25
Saliva	V03	Baseline	Vaccinated Only	778.208	312.583	330.042	81.1667	134.75	146.75	129.333	28.5	9.20833	0	0	0	404.583	327.917	116.333	8.33333	15.25	4.33333	23.4583	27.5	21	5.5	3.5	30	411	411.5	395.75	342	823.667	1604.83	1310.54	223.542	274.417	564.958	298.417	280.875	113.625	122.083	151.5	76.2917
Saliva	V04	Baseline	Vaccinated Only	728.25	230.75	358.75	55	132.25	117.25	179.25	52.75	9.25	13.2917	16.375	16.9583	403.25	343	149.5	12	23.5	24	40.25	39.375	28.5	19.25	23.25	25.25	413.25	405	396.25	355.75	2295.75	5851.5	7158	35.75	1420	2153	3543	248.25	128.75	117	479.25	62.75
Saliva	V05	Baseline	Vaccinated Only	685	191.75	273.5	74.75	106.75	92	109.75	40.5	15	14.0417	22.875	32.7083	397	318.75	124.5	5.75	11.25	24.25	20.25	38.625	45	17.25	16.75	42.75	324.25	312	305.25	275.5	627.25	1359.75	764.5	232.25	372.75	806.5	315.5	275.75	118	794.75	644.5	188.75
Saliva	V06	Baseline	Vaccinated Only	0	141.25	779.75	4085	846.5	1444	923	84.5	35.75	39.7917	53.875	49.7083	6091.5	9241	3818.25	3078.25	29	35	55.75	37.625	42	36	25.75	48.75	453.25	442	440.25	378	762.25	832	3610	343.75	195.75	68.5	174	268.75	138	100.25	186.5	73.75
Saliva	V07	Baseline	Vaccinated Only	692.25	175.75	278	47.75	111.5	90.75	108.25	37.75	15	12.2917	22.375	14.4583	402.75	309.75	128	11	12	20.5	21	24.125	46.25	11.75	8.25	36.25	366.5	373.75	355.75	308.75	2335.75	1731.25	1524.5	1704.5	750.5	480.75	460	472.25	130	96	149	109.25
Saliva	V08	Baseline	Vaccinated Only	703.5	194.25	288.25	60.5	117.75	102.5	106.25	36	15	11.2917	23.125	24.4583	398.25	327.5	132.25	6	26.25	18.75	34.25	40.875	31.5	19.25	18	36	428.25	415	411.75	349	2881.75	958.25	3499.25	304.5	889.75	530.5	920.25	381.5	485.5	343.75	401.75	126.25
Saliva	V09	Baseline	Vaccinated Only	708.5	232.5	316.25	151	116.25	91.75	109	41.5	23.75	31.0417	43.375	52.9583	392.5	331.25	133	13.25	17.25	20.25	31	39.125	20	8.25	16	31.25	393.5	403.25	391	339.75	2772.25	1438	984.75	11178.8	982.75	469.25	567.25	4725.5	170.5	350.5	229	159.75
Saliva	V10	Baseline	Vaccinated Only	1671.5	653.75	1605.25	267	123.75	86.5	114.25	47.25	17.75	25.5417	26.625	40.4583	410	325.5	129	13.75	13	10.75	31.75	32.375	31.75	25	16.75	31.5	440.75	428.25	426.5	372.5	1357.75	1573	3684.25	358.75	204.75	136.75	374	275	116	103	239	78
Saliva	V11	Baseline	Vaccinated Only	692.25	179.75	291.5	62.25	111	94.5	116.5	37	25.25	27.0417	42.125	49.9583	410.5	342	131	15	9.75	17.25	17.25	40.375	27.75	11	7.5	31.5	407.75	404.5	404	351.75	751.75	2921	3817.25	397.75	843.25	586.75	2000.5	330.25	152	102.75	263	94.25
Saliva	V12	Baseline	Vaccinated Only	724	201.75	314.75	150.5	100.25	96.25	66.75	151	27	36.2917	38.875	54.7083	421.75	385.5	330	18.25	17	4.5	10	26.875	29.75	19.25	15	30	422	419.75	417.25	373.75	2733.25	3470.75	3067	1372.5	1052.75	1056	799.5	538.5	354.25	460.25	328.25	261.25
Saliva	V13	Baseline	Vaccinated Only	718	229.75	334.75	65	116.75	92.75	105.5	48.25	23.5	32.2917	50.875	53.7083	406.75	332.75	134.5	16.75	28	6	14.75	32.375	30.25	15.25	7.75	27.5	421	397.75	398.5	342.25	1864	5505.25	2282.5	1225	408.75	1374	674.5	363	1245	161.25	680	100
Saliva	V14	Baseline	Vaccinated Only	685.5	192.25	345.75	50.5	98.5	92.25	148	30	24	40.0417	50.625	51.2083	395.5	314.75	122.75	7.25	28.75	37.75	52.75	40.125	51	15	27.25	24.75	434.75	418.25	408.25	367	1063.5	4958.75	5227.5	195.25	456.25	2364	2478.25	316.5	128.5	226	617.5	115.5
Saliva	V15	Baseline	Vaccinated Only	652	154.25	255.75	72.5	115.75	85.25	109	38.75	4.75	24.5417	29.625	40.9583	392.5	331.75	125.5	22.5	16.75	21.75	61.5	33.625	30.25	9.75	20	32.75	374.25	361.25	357	324	3065	2527	2370.75	1665.25	1676.75	2331	3108	703.75	120.25	144.5	175.5	126.25
Saliva	V16	Baseline	Vaccinated Only	700.75	983.5	1374.75	73.5	125	108.5	128.25	54.25	7.5	7.54167	9.625	9.95833	437.25	336.75	152.75	11	6.5	13.5	39.25	32.875	15.5	4.75	5	30.75	383.75	390.5	389.5	340	11777.2	5592	4930.25	8890.25	6725.75	2891.25	2246.25	2368	185	176	215.25	128.25
Saliva	V17	Baseline	Vaccinated Only	473.75	0	0	38.75	0	0	0	30.75	0.5	13.7917	31.375	37.7083	376.75	308	103.75	8.75	13.5	5.5	9	39.125	37.5	30.75	20	30.25	414.25	417.5	410	363.75	0	2057.75	1383	204.5	95	768.5	507.5	227.25	98.25	127.5	129.25	103.5
Saliva	V18	Baseline	Vaccinated Only	709	253.75	355.75	68.5	121	240	277.25	32.25	27.25	26.7917	35.125	53.2083	413.25	331.25	125.75	9.75	26.75	30.25	25.25	35.125	20	20.5	13	23.75	410.25	396	399.75	351.25	1622.25	4318.5	4184.25	206.25	869	2085.25	3294	304.75	238.25	183.25	235	96.5
Saliva	V02	Dose 1	Vaccinated Only	894.25	1632.25	2204.5	141.5	118.25	950.75	1410.25	37	19.75	30.5417	34.125	37.4583	408.25	323	147	15.75	16.25	9	28	18.875	37.75	12.5	26.75	23.75	452.5	455.75	481.5	375.75	298.5	4583.25	5786.25	29.25	109.5	3714	5239.5	207.5	119.25	71.25	147.25	84
Saliva	V03	Dose 1	Vaccinated Only	2123.5	6189.75	8915.75	57	254	2327.25	3508	29	24.5	27.7917	47.625	40.9583	416.75	412.25	304.25	3.5	30	18.5	25.25	37.625	27	65.25	75	20.25	442	780.5	859	353	267	16543.2	24685.2	19.75	127.25	5534.25	13395.2	254.75	195.75	1471.25	2755.75	73.75
Saliva	V04	Dose 1	Vaccinated Only	678	284.25	395	49.25	81	102.75	118	19	14.75	19.2917	32.375	29.4583	399.75	338.75	147	7.75	8	8	12.75	30.125	28	14.75	2.25	24.75	432.25	419.75	427.75	373.5	878.25	4339	4646.25	38.25	436	1186.25	1542.75	145.5	105.75	132.75	176.75	80
Saliva	V06	Dose 1	Vaccinated Only	1074	8639.75	11865.7	602	170	5788.5	7424.5	29.25	34.5	43.7917	50.875	48.9583	420.25	396.75	291.75	14.5	28.75	19.5	17.25	33.875	42.25	522	760.5	30.5	439.75	2142.5	2506	372.5	215	3942.5	5768.75	27.25	155.25	488.75	1453.25	251.25	129.5	243	461	72.75
Saliva	V07	Dose 1	Vaccinated Only	681.25	372.25	531	61.75	129.25	108.25	103.5	43.25	25.5	29.0417	34.875	42.7083	414.75	339	155	7	9	21	20.75	34.375	44.25	24.25	17.25	30.75	388.75	395	383.25	324.75	2815.5	2683.5	3017.25	1196.75	625.75	681	966	332.5	102	198.75	238.5	72.75
Saliva	V09	Dose 1	Vaccinated Only	757.25	2495.25	2680.75	63	117.75	97.25	125.25	43.75	33	46.2917	49.125	44.4583	400.5	471	290.5	14.5	25.5	29.25	19.5	39.875	46.75	63.5	62	24	441	628.5	620	372.75	1675.25	19633	20095.5	3934.75	562.5	14749.5	15374.7	1468.5	187.25	1240.5	1199	116.5
Saliva	V11	Dose 1	Vaccinated Only	834.5	2472	1612	752.5	137.75	340.5	574.75	37.5	35	49.5417	44.375	53.4583	402.5	349	166.5	6	30.75	18	28.25	39.875	32.5	16.25	15.75	24.25	446.5	436.25	434.75	379.75	684	6106.25	9562.5	178	537.5	1459.5	7248	252.5	191.25	303.5	820.25	102.25
Saliva	V12	Dose 1	Vaccinated Only	1232.75	3690.75	5351	579.75	234	2346	3676.25	45	27.25	29.0417	48.625	42.9583	414	452.25	439.5	38	16	4.5	16.75	20.875	33.75	19.75	28.5	20.75	441	482.75	499.25	376	1698.25	16293	27844	279.75	427.5	8125	19317	327.75	218.25	482.5	757.25	127.75
Saliva	V13	Dose 1	Vaccinated Only	1900.5	1407.25	3033.75	986.25	142	99.5	122.75	38	29.75	30.7917	34.875	43.2083	428.5	338.25	145.25	23.5	23.5	35.25	35.25	42.125	44.5	18.5	15.75	31.25	454.5	444.75	444	375.25	1220.5	3868.25	4358	349	192.5	587	826.75	267.75	922.5	165.25	1697.75	86.5
Saliva	V14	Dose 1	Vaccinated Only	681.5	2134.75	1865.75	48	89	111.25	118.5	18	29.75	52.2917	38.125	52.2083	421.75	321.5	137.5	11.25	21.5	1357	1035.25	32.875	38	13.5	17	31	386.75	359.5	373.75	330.75	1385.25	6505.25	6901.75	194.75	727.25	3333	3889.5	262.5	171.5	1090.75	1040.25	158
Saliva	V16	Dose 1	Vaccinated Only	17018.5	102943	104962	1329	6619.25	52573.8	45714.3	45	22.5	3109.79	919.625	56.4583	1825	3750	3822	71	27	832.5	912.75	35.875	14.75	5210.75	4519	16.5	670.5	6210.5	5672.75	302	17393.8	27270	25137.5	12286	9714.75	16736	15165	4654.5	1094.5	924.25	1258.75	455.5
Saliva	V17	Dose 1	Vaccinated Only	792.25	7432.5	7855.25	55	122	3963	3175	34.5	20.75	59.5417	62.375	47.7083	410.75	691	577.5	8.25	15.25	34.75	52.75	43.375	28.5	74.5	79.75	29.25	370.5	721	704.75	308.5	1766.5	14704.7	13374.8	2609.75	700	11964.2	12622.5	1975.75	232.75	772.5	556.75	16766
Saliva	V18	Dose 1	Vaccinated Only	2832	63997.2	63015.2	77.25	2391.25	65212	69160.8	58.25	35.5	380.542	352.375	53.9583	718.25	1258.25	1185.5	19.75	31.25	49.5	85.75	46.375	35	3005	2871.25	33	474.75	5824	5797	365.75	5782.75	48370.7	55193.5	335.5	2635.5	31163.7	35021.7	320.75	1678.75	2102.25	2513	134
Saliva	V01	Dose 2	Vaccinated Only	17493	11897.8	27612.7	2057.5	16180.8	6032.25	30261	45.25	29	35.2917	54.125	39.9583	1287.5	2276.25	3563	79	15.75	16	29.25	38.375	75.75	58.75	209	41.25	708	546.5	1047.5	344.5	1511.25	2406.25	2256.75	301.75	439.25	730.75	1087.75	283	182.25	195.25	357.25	80.5
Saliva	V02	Dose 2	Vaccinated Only	33883.2	35644.8	65467.2	4485	32477	35851.5	60045.5	5365.25	254.25	420.792	791.375	34.9583	2597.75	3427.25	5616.5	278.5	47.5	67	155.75	49.375	204	505.5	782.75	32.25	1031.25	997.25	1654	331.25	1883.5	15098.7	14659.8	269.5	1593.75	30556.5	25631.7	345.75	362.5	239.25	438.75	132.75
Saliva	V03	Dose 2	Vaccinated Only	121213	79779.8	157830	33732	104116	66271.3	127763	25131.5	90.5	413.792	466.375	54.4583	7763.5	16798.3	24132.8	740	529	296.5	580.25	43.875	10040.5	2501.25	11923	418	10067.3	4238.25	11184	1455.5	1335.25	3073	2537.75	127	1034.75	695	1631.25	278.5	1759.5	1166.75	2464.25	171.75
Saliva	V04	Dose 2	Vaccinated Only	24629.5	9519	48127.2	1994.5	27603.5	8434.5	39515	2257.75	43.5	55.7917	119.375	51.7083	2402.5	1725.5	7861.75	161	47.5	42	113.25	38.375	288.75	103.75	1199.75	35.5	1176.25	638.75	2411.5	389	1651.25	3813	6961.75	0	665.5	838.25	3160	166.25	294	449.25	2066.75	98.75
Saliva	V05	Dose 2	Vaccinated Only	68749	57714.5	110064	10820.7	29373.5	35076	51572	50.5	56.25	273.542	448.125	48.7083	2077.5	3347.5	5074.5	129.5	73.5	69.5	95.75	43.125	1150.5	1122.75	3015.5	53.25	2917	1792	4009.75	463.25	706	3726.25	5028.5	63.25	787.5	1982.75	4811.25	251.25	378.5	2185	2870.5	104.75
Saliva	V06	Dose 2	Vaccinated Only	54582.2	36666.2	94223.2	4147.5	41820.5	30650.3	81095.8	3145.75	35.5	70.5417	204.625	43.9583	1144.75	2729.5	5463.5	33.25	34.5	44.25	65.25	40.125	2167	2040	7077.25	36.5	4035.25	3370	8022.75	441	2472.25	1572.75	6627.75	143.5	245	143	1017	271.25	162.75	155.5	415.5	94.75
Saliva	V07	Dose 2	Vaccinated Only	97627.5	97576	132472	32517.2	77832	81403.3	88595.8	38265.3	1757.5	930.792	3453.88	72.7083	6714.5	16686.8	16288.2	751	810	563.5	941.5	70.375	2286.75	2256.25	4808.75	90.5	3865	2845.5	5454.5	586.5	7991.75	16588.5	17070.8	3502.5	4252.75	11593	11866.5	981.5	457.25	868.25	983.25	154.25
Saliva	V08	Dose 2	Vaccinated Only	63069.5	54670.8	93164.8	17188	62955	48505.5	79256.5	24662	60	517.042	474.375	51.4583	2455.75	5178	6197.5	247.25	60.5	50.5	87.75	43.375	2228.5	2081	4646.75	90.5	3785.75	2796	5430.5	588.25	2887.25	1679.5	2833.75	993	969.75	408.25	749.75	560.5	359.5	874	694	174
Saliva	V09	Dose 2	Vaccinated Only	21012.5	16726	29849.2	2600	24385.5	19559	75085.5	52.75	23	106.792	80.625	39.9583	890.5	1108.75	1293	46	21.5	16.25	35.25	35.375	64.75	69.75	221.5	29.5	673.5	590.25	980.25	296.5	2297.75	3809.75	3252.25	6427.25	2118.25	1775.75	3228.25	2040	204.75	506.5	408.75	146.75
Saliva	V10	Dose 2	Vaccinated Only	31294	15953	58910.2	2218.5	27021	5625.5	42025.3	42.5	28.5	40.2917	89.375	43.9583	1518.5	1760.5	4012.5	68	33.25	17.25	32.5	32.875	139.5	52	326.25	31.5	971.5	515.75	1386	368.25	1033	3794	5741.75	132	355.75	506	1300.75	272.25	188.75	297.5	558.5	77
Saliva	V11	Dose 2	Vaccinated Only	8755	7515	22977.5	1440.75	12678.8	6880.5	20912.8	805	43.25	77.0417	104.625	38.7083	576.25	951.5	1769.25	98	15.5	22	45.25	33.375	79.5	31.5	310.25	27.5	714.25	564.25	1177.75	380.75	1018.75	4405.5	6801.75	537.25	478	1370.25	3027.75	302.25	161.5	179.5	518.5	64.75
Saliva	V12	Dose 2	Vaccinated Only	71707	70010.2	110057	12105.5	54349.2	56767.5	87055	11051.5	135.5	487.792	610.375	44.2083	9132.5	21185	28147.8	1064.5	103	135.5	415.75	46.625	1224.75	1178	3511.75	69.75	2787.5	2117.25	4822.5	418.75	3623.75	9833	10079.2	1618.75	1060	3691	4175.25	561	624.75	1266.75	1223.75	201.25
Saliva	V13	Dose 2	Vaccinated Only	74713.8	75177.8	119192	11723	48007.2	85696.5	56448.3	1018.5	119.75	427.792	523.625	55.4583	3139.75	14807.3	15473.5	256.75	115.25	110	167	58.375	1619	2290.25	4376.75	49.75	3640.5	2936	5487.25	468.75	3034.5	15107.2	8199.75	2574	1250.25	10168.5	4585.5	2230	2036.75	1841	2224.5	361.75
Saliva	V14	Dose 2	Vaccinated Only	67698.5	63626.8	96461.5	14789.5	56097.8	57635.8	82038.3	17883.3	108.75	829.042	791.625	64.9583	2740.25	6470.25	7366.5	303.75	58.5	4630.5	2340	45.875	868.5	802	2162	53.75	2173.75	1806	3406.25	405.25	1505.25	12816	12470	317.75	1131	8384.25	7319	311.5	1819	2960.5	3830	498.75
Saliva	V15	Dose 2	Vaccinated Only	37030.2	36967.5	52250.5	11116.2	34537.2	35919	46830.8	17412.5	55.75	712.792	699.125	48.2083	2021.25	2467	2731.75	436.75	229.5	104.5	182.75	66.875	231.75	415.5	817	40	1156	950.75	1568.5	329	5379.5	17383.5	15715.5	2613.5	3608	15101.7	13372	1321	693	442.5	1009.25	153.5
Saliva	V16	Dose 2	Vaccinated Only	121520	143370	150902	54898	58412.8	58450.8	70804.5	35801	2325.25	6161.54	24905.4	61.9583	17099.2	29391.3	29309	2005.25	1193.25	1237.75	1326.5	411.875	6005.25	12338.2	14121.2	236.75	7009	10625.5	12475	1164.5	11152	13914.2	12574.5	8322.75	3527.25	6124.25	5153.5	1811.25	1793	2970	4051	838.25
Saliva	V17	Dose 2	Vaccinated Only	65053.2	43634.5	80180.8	22129.7	59386	50660	66530	27560	293.5	641.292	927.625	63.4583	4915	7697.5	8055	1005.75	1432.25	749.25	1223	205.625	602.75	253	1105	66.5	2348.25	1375.75	2635.25	500.5	1997	4842.75	3698.5	3215	633.75	2344.75	1660.25	2173.25	1243.75	828.5	1240.75	20127.2
Saliva	V18	Dose 2	Vaccinated Only	51093.5	50931.8	106913	3118.5	55636.5	53044.8	109555	5981	56	864.042	675.625	45.4583	1100.5	3893	7454.75	22.75	28.75	250.5	326.75	40.625	391	1231	4324.25	29.75	2165.25	3198.75	6162.25	395.5	1141.25	7036.5	10234.8	132	913	4003.25	6281	362	417.5	698	1166.5	100.75
Saliva	V01	5mth Dose 2	Vaccinated Only	4297.75	4432.75	11580.7	215.5	138	145.75	4058	43.25	24.25	35.2917	89.125	40.2083	411	368.75	234.5	7.25	169	176.5	557.75	64.875	44	32.25	54.25	29.5	485.5	495.25	577.5	376.5	1675	4533	5001.75	154	394.25	1220.5	2759.5	273.5	147	203.25	237	71.25
Saliva	V02	5mth Dose 2	Vaccinated Only	9399	32017.5	45731.2	251	13100.2	34642	45084.5	610.5	547.5	671.542	1470.13	43.2083	643.75	1108.75	1465.5	17	197.5	2119	2622	43.875	37.25	362.75	564.5	32	484	837.5	1024.25	371.25	2461.75	9800.5	12500.2	129.75	2558.25	31088	26563.2	338.25	398.5	273.25	299	244.75
Saliva	V04	5mth Dose 2	Vaccinated Only	11369	13275.2	26971.7	535.5	15796	20655.8	67008.8	612.25	51	1143.29	802.375	43.2083	758	818.75	1674.25	20.25	294.5	2108.5	3853.25	70.375	39	21.5	55.25	29.75	477.5	486	565.75	373.25	5890	15809	16888.2	118.25	4402	5422.25	7732.75	302	202	707	787	96.75
Saliva	V05	5mth Dose 2	Vaccinated Only	14566	18046.8	23986.7	3215.5	16699	26427.3	29612	78.5	17.5	149.042	111.625	39.9583	507	522.75	361.75	31.5	507.5	780.75	1044.5	223.375	31.75	35	46	32	410.5	536.5	560	328	868	3193.25	1621	345.25	426	1767.25	905.25	305.75	163.75	1951	1859.25	531
Saliva	V07	5mth Dose 2	Vaccinated Only	4207	5082.25	12271.7	279.5	1388.25	3752.75	13075.5	0	0	145.042	118.375	43.2083	454.25	571.5	982.5	3.75	56.75	81	378	24.625	43	23.5	57.5	40.5	428.5	440.5	518.75	342	6129.25	4992	6261.75	2390.25	2288.5	2273.5	2393.5	593.75	0	0	0	120.75
Saliva	V08	5mth Dose 2	Vaccinated Only	3084.5	10263.8	16111.2	127	5201.25	12808.3	19636.5	170.5	26.5	44.7917	58.375	48.9583	431	454.75	371.25	23.75	57.75	273	462.75	32.375	38	118	248.25	32	462.75	614.75	829.5	371.5	2778.25	1307.5	5133.25	164.5	728.5	560.75	1380.75	325.25	665	508.75	1748.5	121.25
Saliva	V09	5mth Dose 2	Vaccinated Only	5243.5	10769.8	15381.2	604	1346.75	16640.3	20741	63.25	31.25	428.042	298.375	61.9583	448.75	398.25	242.25	22	217.5	1247.5	1404.5	67.625	32	33.5	31.25	42	412.75	476.25	489.5	355.5	4964.25	5051.25	4116.5	14704.8	4239	2922	4438.5	6884.25	159.75	555.5	370.5	153.25
Saliva	V10	5mth Dose 2	Vaccinated Only	790.5	631.75	2016	38	118.75	81.25	125.5	37.75	19	52.2917	98.125	45.9583	396.75	330	153.5	12	59	559.25	1286.25	33.375	47.25	25.25	17.75	23.75	437.25	418.5	431	365.5	4166.75	5588.5	8294.5	13.25	631	1276.5	3016.5	262.25	160.25	310.25	519.75	0
Saliva	V11	5mth Dose 2	Vaccinated Only	1572	6179.5	12678.2	0	2044.75	6296.5	13747.8	113.5	46	138.542	253.375	39.7083	423.25	524.5	560.75	16.75	32.75	38.25	119.5	42.875	30.5	16	71	16.25	451	504.25	580	376.75	520.5	7454.75	12253	19.5	866.25	2335.75	8316	160	183	183.5	441	93
Saliva	V12	5mth Dose 2	Vaccinated Only	1407	2633.25	5919.25	87.75	1415.25	3258	6943.5	82.75	19.5	38.7917	40.875	42.7083	430.25	661	750	14.5	27	31.5	44.5	39.875	29.75	4.75	21	5.25	444.5	471.75	500.5	373.5	1148.75	2131.75	3349	146.25	391.25	334.5	634.75	290	232.5	435.75	615.5	113.75
Saliva	V14	5mth Dose 2	Vaccinated Only	44792.5	73795.8	94680.5	4647.25	39647.8	62623.8	76802.8	9010.75	180	1387.04	6692.63	53.9583	703.25	2001.25	2028.25	35	9284.5	11836	16603	1763.38	209.5	1540.25	2167.5	45.25	1106	2555.25	3348	382.25	4841.5	12998.5	12748.2	632.25	3222.75	6690.25	6103.5	399.25	357.5	14526.8	10778.8	373.25
Saliva	V15	5mth Dose 2	Vaccinated Only	4006.25	9393.5	11163.5	663.25	7249.5	12393.5	13049	1533.5	39	303.792	284.875	59.7083	414	448.5	249.25	17.75	88.25	372	547.5	48.125	42.75	57.5	64.25	32.25	334.5	407.5	412.75	279.25	3908.5	5264.25	4644	1898.5	2353.25	4090	5046	920	199.5	288.75	282.5	180.25
Saliva	V17	5mth Dose 2	Vaccinated Only	5168	2808.5	6348.75	593	869.25	98.75	165	39.25	55.5	64.2917	83.875	46.9583	506.25	554.5	360	30	385	624.25	1204.25	110.875	21.5	16.25	12	26	418.25	392.5	435.25	338.25	2599	2326.75	2339.75	3416.25	1073.25	2475.5	1804.25	1508.5	321.5	857.25	565.75	35982.2
Saliva	V19	5mth Dose 2	Vaccinated Only	5421.5	7301.5	10874	417.25	9714.5	9967.75	13908	1162.5	42.5	142.042	114.375	54.9583	536.25	752	672.25	20	97	710.25	1021.25	35.375	33.5	29.5	29.25	42	362	407.5	429.75	294.75	3014.75	4213.5	8512.25	352.5	973	1849.5	3353	370.75	245.75	512.25	499.75	592.25
Saliva	V20	5mth Dose 2	Vaccinated Only	30770.5	33540.2	64689.2	3469	31763.5	33012	47839.5	11371	156.75	742.542	946.125	58.4583	1072.75	1036	1430	83	673	3445	6640	173.875	47.75	58.5	86	41.25	451	470.75	598.25	340.5	406	2101.5	1321.25	516	440.75	1862	1568.25	598.75	532.5	1724	3371.5	4152
Saliva	V01	Booster	Vaccinated Only	16981.5	24255.5	51169.7	714	2977.25	7712	38653	53.25	52.5	52.2917	527.125	39.4583	489.5	952.25	1449.5	9.25	2826	2895.5	9946.75	307.875	117	344.5	1839.75	34	842.25	1166	2842.75	389.5	437.75	1622.5	2519	39.75	151.5	147.25	775.75	247	112.75	122.75	470.25	72.5
Saliva	V02	Booster	Vaccinated Only	116201	134558	153468	41174.5	137773	154343	173764	54039.3	1853	3515.54	5559.63	178.958	2973	12464.5	14583.8	316.25	7913.25	27761.5	25745.8	1427.13	16559.8	22872.4	23588.5	1886.25	10809.5	13594.8	16445.5	2353.5	4271.25	20721.5	22365.7	453	5612.5	15939.2	16965.5	584.5	499	469.25	570.25	163.75
Saliva	V04	Booster	Vaccinated Only	76190.8	75026.5	132409	12973.7	63854	51264	101675	8760.75	207.5	10276	16697.1	63.7083	1182	1866.5	3580	54.25	10843.7	47550.5	40553.5	1099.13	2801.25	2112.5	8757	37.25	3802.25	2543.25	7042.25	509.75	1557.75	9730.25	8119	96.25	509.5	1239.75	3023.75	263.25	237.5	437.25	1417	79.75
Saliva	V05	Booster	Vaccinated Only	122962	137705	162766	65400.5	59166.5	65205.3	69084.5	46987	7372	12817.3	40155.4	301.958	1136	3451.25	2935.5	187	14365.8	20790.3	21382.3	8007.63	1136	1179	2810.25	105.25	2669.5	2593	3965.75	643	2862.75	7007.5	6793.25	789.25	4017.5	8314.5	9382.5	1066	818.25	1777.75	1981.5	285
Saliva	V07	Booster	Vaccinated Only	123213	146667	159350	64990	86633.2	77461.3	82012.8	55083.8	562.75	17320	3437.38	157.208	3915.75	18800	14199.2	641	956.25	1018.5	1136	379.375	8560.25	10756.8	14651.8	1097.5	9123.25	10224.8	13447	2538.5	5690	11751.2	12233.2	2505	3972.5	8985.5	9465.75	1411.5	138.25	213	246	148.25
Saliva	V08	Booster	Vaccinated Only	81006.5	115965	159625	10918.7	105010	130205	173867	18248.8	153.25	375.542	4690.13	44.4583	719.25	4369.75	5002.75	26.5	10518.7	17061.5	19564	1403.88	2712.25	4587.75	8849.75	59.5	4227.75	4859.25	8655	451.75	6529.25	3843	5776.5	166.25	657	1036.25	2654.75	308.75	324.75	616	1239.5	94.75
Saliva	V09	Booster	Vaccinated Only	73419.8	66012	121460	14233.5	58961.5	68881.3	71399.5	8516	7762	24311.3	63556.1	80.9583	738.75	754.75	950	34.5	9776	8859	11522.3	2937.13	803.75	735.25	2523.75	60	1930	1575.75	3441.75	382.5	2967.75	7338	5749.5	11713.2	1963.75	2806.25	3298.25	4398.75	300.5	492.25	772.25	120
Saliva	V10	Booster	Vaccinated Only	21309.5	14485	45045	926.75	5269.75	3103.25	27887	39.25	93.5	1653.29	3047.88	43.2083	495	471.75	565.25	12	2998.25	7541	16685.8	132.375	47.25	22.5	101.75	30	475.75	455.75	745.25	364	5803	6033.25	7876.5	159.25	1091.5	1422	2465.75	261.75	172.25	375.75	1172.5	81.5
Saliva	V11	Booster	Vaccinated Only	17774	27697.5	61893.5	1033.75	17821.2	27300.3	52403.8	1322.5	42.25	24.5417	77.375	46.7083	422.5	509.25	547.75	18.25	226.75	223.25	811.75	50.375	107.75	395.75	1523.25	21	690.75	1149.75	2483.75	373.5	522.75	2841.5	5368	152.25	191.5	394.25	2311.75	241.5	173	159.75	565	97.5
Saliva	V12	Booster	Vaccinated Only	34677	64589.5	98773.8	2041.5	34276	61498.8	89625	4263	42.75	145.292	268.625	51.2083	1431.5	10992	17211	69.75	194	413.75	731.25	35.125	2982.75	8499.25	12098.5	82.75	4951.25	8137	10485.5	533.75	1038.5	3394.25	4592.5	405	516.25	1051.5	1715.5	319.75	272.25	585.5	620.5	175.25
Saliva	V14	Booster	Vaccinated Only	81524.8	103623	133156	14545.5	65937	85762.5	110628	15096.3	6542.75	18113	17619.4	66.2083	590.5	1612	1451.5	29.25	27297.2	33591.5	38626.8	5435.13	496.75	1642.75	3241.5	31.5	1484.75	2489.25	4110.75	382.25	1435	6389	5428.25	245.5	854	2304.25	2482	271.5	564.25	2905.25	2773	153.5
Saliva	V15	Booster	Vaccinated Only	34746	50479.2	66168.2	11981.5	40407.8	56045	64865.3	21007.5	156.75	1028.29	872.125	72.7083	590.5	1534	1289	62.75	2647.5	3989.5	5187.5	1033.38	82.75	496.75	782	45	534.25	1196.5	1433.75	259.75	3481	5312	4748.75	1725.75	2394.75	4733.25	5434.5	866.75	377.5	1798	2773.5	118.75
Saliva	V17	Booster	Vaccinated Only	58412	64262.8	84603.2	19205.2	44266.8	48266.5	40306	8897	11526.8	21126	38354.4	134.208	1388.75	3270	3114.25	174	12077.3	12972.3	19415.8	2994.88	58.5	106.75	185	41.5	598.5	634.5	876.75	313	1889.25	3953	3184.25	1501.75	756.5	3543.25	2384.75	774.75	370	649.5	437.5	42767.2
Saliva	V19	Booster	Vaccinated Only	42542.8	39357.5	63769.7	16657.7	42364	30625.8	47173.3	26436.3	191.25	5305.04	5685.13	62.2083	2122	3120	3421.75	446	2230	8168.5	10219.3	599.375	97.5	111	346.25	45.75	658.5	569.75	967.5	258.75	1524.5	3708.25	4125.5	790.5	704.5	1196.5	1425.5	449.75	197	345.5	443.25	1564.5
Saliva	V20	Booster	Vaccinated Only	33579.2	47325.5	85008.8	2589.75	61301.5	47686.5	74950.5	4630	83.75	461.042	1571.38	54.9583	759	1718	2533.5	41	554	4443.75	6645.75	68.875	112.5	439.25	1018	26.5	805.25	1165	2043.75	351.25	396.25	2862.5	2041.75	143.25	332.25	1614.75	1228	306.75	385.75	1640.25	1273.75	714.25
Saliva	V38	Baseline	COVID19 Recovered	1581.5	1622.75	2944.75	165.5	113	89.25	120.5	45.5	18.75	46.2917	48.375	46.4583	402.25	363.25	183	15.5	10	22	48	31.875	28.25	7.25	13.75	26.5	395.5	382.5	386.75	333.75	1936.75	25002.5	25740.8	215.25	410.5	13222.5	14870.7	231	559	1346	2156.75	125
Saliva	V39	Baseline	COVID19 Recovered	828.5	9038.25	8019.75	102.5	203	10061.5	9870	86	20.5	28.2917	45.125	38.9583	403.75	382.75	177.75	19.75	15.75	13	39.25	52.875	44.5	13.25	21	29.75	334.75	345	346.75	285.25	2029.5	2108.25	1704.5	881.5	440.75	1020.5	641	398	293.25	1023.25	786	527
Saliva	V40	Baseline	COVID19 Recovered	942.208	2512.58	4779.04	69.1667	129.75	112.25	563.833	42.5	20.2083	34	38	56.5	403.583	373.417	245.833	10.8333	14.75	9.33333	43.4583	26.5	33.75	25.5	10.75	19.5	441.25	478.5	493.5	391.75	5406.67	7244.83	9845.04	1061.54	1085.92	2659.46	3805.42	367.875	1157.63	1046.58	2251	194.292
Saliva	V41	Baseline	COVID19 Recovered	1016	4204.5	5861	79.75	270	2127.5	4308.75	33.5	16.5	30.0417	38.625	42.4583	405.5	345	145	16.5	6.5	14	23	38.875	39.5	15.5	17.75	27	448.25	445	452	363.75	515.75	7712.5	12267.5	36.75	0	1669.25	4336.25	0	254.75	453.25	1192.25	154.5
Saliva	V42	Baseline	COVID19 Recovered	2265	11239.8	13522	102.25	107	6426.5	7623.25	33	18.25	34.0417	37.875	56.2083	403.25	527.75	391.25	3	30	38.25	38	42.625	0	3.75	8	0	434.5	496	547.25	362	1903.25	12346	9100.25	417.25	875	6331.75	5075.75	350	189.75	306.75	244.75	213
Saliva	V43	Baseline	COVID19 Recovered	987.208	5168.58	5927.04	148.167	116.25	111.25	364.333	47.5	9.20833	30.5	67	43	403.083	793.917	613.333	22.8333	23.25	5.83333	90.9583	31	35	33.5	42.75	37.25	367.75	576.75	683	306	782.667	3699.83	2198.04	515.042	253.417	2183.96	1304.42	267.875	159.625	640.583	1228.5	120.292
Saliva	V44	Baseline	COVID19 Recovered	1068.21	5145.58	5170.04	126.167	261.75	6878.25	8385.33	89.5	23.7083	34	39	46	398.083	357.917	190.333	1.83333	17.25	12.3333	22.4583	29.5	39	27	21.25	33.75	367.5	455.5	447	314.75	782.667	18630.8	14441	561.042	255.417	10174.5	6203.92	352.375	226.625	363.083	321	180.292
Saliva	V45	Baseline	COVID19 Recovered	7140	19085.5	28230	453.75	10506.5	20849.3	24697.8	1139.5	23.25	41.5417	47.125	37.7083	391	405	216.75	9.25	24	45.5	107.75	44.375	39.75	27.75	44.5	30	387.75	508	556.25	321.25	5122.75	3407.5	5519.75	621	1298.25	1363.5	2710.75	289.25	636.25	639.25	1173.75	170
Saliva	V46	Baseline	COVID19 Recovered	18589.5	17051.2	34175.2	2792	16888.5	17339	33828.8	1433.75	60.5	214.542	218.625	38.2083	446.5	405.75	348.5	20.5	108.25	124.5	168.5	47.625	108	75.5	425.25	29	674.5	654.75	1300	365.5	2160.5	4131	8291.5	211.5	527.75	3045.25	3354.25	311.75	659	688	1071.5	149.75
Saliva	V47	Baseline	COVID19 Recovered	835	14254.5	12702.2	175.5	160.25	15358.5	10451.3	144.75	24.5	109.292	84.875	53.7083	402.5	381.75	166.75	23.25	22.25	30.5	34	46.375	26	56	30	31.75	305.5	445.75	412.75	266.75	7342.75	15673.7	14429.2	6299.25	3278.75	10365	9213	2683.75	620.25	986	990	781.25
Saliva	V38	Dose 1	COVID19 Recovered	47572	79327	85567.8	9056.5	23743.2	28563.5	41570.3	3750.5	76	201.542	171.125	53.9583	647.75	2367.25	1934	36.25	58.75	70	88.25	34.125	968.25	6759.5	7935.25	45.75	3601	8539.75	8954.5	451.25	3047.25	23413	19573.8	1034	942	13201.2	11081.7	350	733.5	1267.5	1627.5	79
Saliva	V39	Dose 1	COVID19 Recovered	913.25	3991.25	3906.75	85.5	303.5	4185.5	4529.75	62.75	19.75	30.5417	37.375	38.4583	392.5	397.25	209	11.75	14	26.5	25	33.375	22.25	1.75	12	27.75	233	266.75	259.25	209.75	1171.75	1735	2339	643	342.75	581.5	537	367.25	144.25	195.75	230.75	154.25
Saliva	V40	Dose 1	COVID19 Recovered	67155.2	116044	138447	16124	48803.2	54853.8	81051.8	4205.75	54.5	136.542	192.875	53.9583	757.5	3180	2911.5	45.5	51.75	174.75	188	34.625	2459.5	8456.75	9550	85.75	4194.25	8845.25	10089.8	659	6507.25	4630.5	6153.5	5331.25	2113	1436.25	2227.25	1940.25	311.5	645.75	747	390.25
Saliva	V41	Dose 1	COVID19 Recovered	91885	114100	128288	26329.7	79967.8	104346	122121	15305.8	48.5	68.2917	80.125	48.2083	795.167	3755.75	3233.5	19	54.25	47.75	49.5	39.625	5660.5	13923	15179.5	146	7414.75	12307.3	13330	857	6358	48989.7	45867	1053.5	1688.25	17632.2	15553	326.5	1354.75	2362.25	2365.25	357.25
Saliva	V42	Dose 1	COVID19 Recovered	103300	138716	141528	33087.2	46914	88640.8	83484	29492.3	53	44.7917	83.625	62.2083	1060.25	7906.75	6110.25	85.25	179.25	42.25	68.5	40.125	5682.25	17415.2	18982.2	161.75	8558.5	16223.8	17380.3	1150.25	1497.75	24774.5	21611.2	616.25	914.25	16682	15625.7	405.25	271.5	492.5	470	228.25
Saliva	V43	Dose 1	COVID19 Recovered	81150.2	146903	133079	29448.2	66483.8	68071.3	86337.3	13133.5	59.2083	165	91.5	64.5	3421.08	39743.9	25664.3	1433.83	414.25	318.833	542.958	162	2939.25	12761.5	11777.8	193.25	5808.75	13302	12405.8	1011.25	63010.7	68762.8	71323.5	47953.5	38465.4	37475.5	44263.4	26612.4	1226.13	8246.58	6474	428.292
Saliva	V44	Dose 1	COVID19 Recovered	56297.8	122512	124606	20433.2	43296.5	87403.3	91207	15517	33.75	129.542	81.875	52.4583	478.75	5963	4490.75	28.25	37	91.25	79.25	24.625	1712.5	11774	11395.2	154.75	4450.75	12450.5	12041.8	894.75	2067.75	7873.5	7326.25	1717.25	1125.5	4206.25	4141.75	762.75	228.25	452	446	227.25
Saliva	V45	Dose 1	COVID19 Recovered	54989.8	85319.5	100418	8166.25	51255.8	90201.8	105359	7248	45.25	64.2917	82.125	53.9583	448.25	543	388.5	9.25	53.5	98.5	173.75	33.125	158.25	1969.75	3779	24	1570.5	3799.5	5827	400.25	6440.75	9202.25	15662.2	388.25	2433.75	3822.25	8111.5	284	568	1042.25	2118.25	93.25
Saliva	V46	Dose 1	COVID19 Recovered	131148	136159	146993	86775	116137	133268	145761	70465	523.25	1073.04	875.625	98.9583	2766.75	2578.5	2822.5	561.5	535.5	412.5	455.75	236.375	13494.5	15139.8	18028.8	2528.25	13016.8	13878.5	16112.8	4674.25	5599	25902	19691.8	1327.75	2888.75	10479.5	7722.5	782.75	1188.5	1397.25	1389.5	355
Saliva	V47	Dose 1	COVID19 Recovered	16386.2	75228.6	84657	3267.17	16876.2	70568.3	61864.8	4026.5	49.2083	850	601	59	535.083	6204.92	6582.33	24.8333	26.75	63.8333	91.9583	39	202.75	6325	6564.25	40.25	1520.25	7271.25	7347	434.25	5574.67	17721.8	16602	3315.54	1604.42	7814.46	7172.42	561.875	383.625	1870.58	2152.5	348.292
Saliva	V38	Dose 2	COVID19 Recovered	40490.5	92745.2	102098	13487.5	39375	54896.3	49084.8	7454.75	56.75	253.042	245.125	59.7083	526.5	1813.75	1530.25	36.5	22	76	77.75	21.375	1039.75	6358.25	7376	90	2676.75	7751.5	8298.5	635	877.75	11954	10125.5	417.25	280.5	7500.25	5421	281.25	192.75	335.75	391.25	128.5
Saliva	V39	Dose 2	COVID19 Recovered	36393.2	68084.5	79249.2	13423.5	37205.5	63193.3	57868.5	17376	50.5	182.792	154.125	58.7083	487	1388.25	956.75	27.5	115.25	108.75	172.5	66.625	164.75	1056.75	1647.25	54.5	987.75	2359	2838.75	345.75	4572.25	1522.5	4688.25	2563	2372.25	871	2800.25	1031.5	185.25	350.25	346.5	165.75
Saliva	V40	Dose 2	COVID19 Recovered	32450	56976	81330.2	5376	38496.8	48503.8	42454.8	534.5	46.25	71.0417	84.125	50.7083	544.75	1227.5	1280.5	24	43.25	80.75	122.5	41.875	157.5	964.25	1627.25	37.75	1081.75	2117	2909.25	403.25	3486.25	2673.5	3289.5	2972.25	1049.25	700	952.5	988.5	245.5	300.5	385	251.25
Saliva	V41	Dose 2	COVID19 Recovered	69194	112117	134693	13114.2	62285	98091.5	120316	10219.3	36.75	65.5417	78.125	44.4583	499.25	1628.25	1460	4	28.25	54.75	64.75	36.875	2563.5	9449	12101.5	61.25	4576.25	10264.5	11579	574	2150.25	16491.5	18752.2	267.25	938.5	9493.25	11422.5	274.75	472.75	934.25	1288	128
Saliva	V42	Dose 2	COVID19 Recovered	103488	137351	147288	28646.5	71276.2	94015	94175.3	28981.5	81	82.7917	100.125	57.9583	659.5	4745.5	4085.75	39.25	112	172.75	250.75	29.375	3010	12357.8	13727.2	88.5	5873.5	12651.5	13860.3	829	408	12228.7	10231	436.5	376.75	7672.25	6642	302.5	103.25	227	231.5	165
Saliva	V43	Dose 2	COVID19 Recovered	106684	139130	128354	60242.2	52315.8	50543.3	62843.3	81698.5	81.7083	122.5	88	51.5	1539.08	17661.4	10439.3	889.833	459.75	290.833	466.958	178.5	9700.08	16342.7	15675.7	1326.33	10956	14382.3	14986.8	3392.83	44621.2	62062.3	70856	25392.5	25593.4	30227.5	33606.9	10862.9	2944.63	3326.58	4093.5	371.292
Saliva	V44	Dose 2	COVID19 Recovered	114466	172873	177887	59461.2	79338.8	115334	122224	42814.5	62.2083	92	108	59.5	684.083	4329.92	2837.83	92.3333	96.75	112.333	122.458	41	6092.25	14930.2	15964.2	871.5	8306.75	13425	14772.8	2618.5	267.167	478.833	495.542	202.542	691.417	374.458	814.417	527.875	243.125	605.583	994	341.792
Saliva	V45	Dose 2	COVID19 Recovered	61339	84509.2	98698	26724	51488	78119.5	85480.5	28642.5	66.75	74.2917	91.875	63.2083	441.25	384.25	192	14.75	53	75.5	112.25	54.875	37	92.25	171.75	39.25	513.25	891.75	1044.25	308	15760.2	16235.5	22737.5	7818	7729	7590	13180.2	2620.5	1390.25	827.75	1079.5	417.5
Saliva	V46	Dose 2	COVID19 Recovered	133498	143038	151046	88747.8	118078	133455	142432	74231.3	504	1537.29	988.875	118.708	1367.75	1460.25	1351.5	258.25	313.25	314.75	342	223.375	15701.8	19083.5	20957.8	3998	13464.8	16050.3	18267.3	5343.5	2880.25	10779	8518.25	937.75	2052	4712.25	4242	811	930.75	936.25	1184.25	388.5
Saliva	V47	Dose 2	COVID19 Recovered	128528	156559	163415	74636.2	93503.8	137573	144243	59169	641.208	5750.5	2047	108.5	1219.58	13565.9	9200.33	178.833	342.75	812.333	905.958	49.5	14891.6	26327.2	28218.2	4309.33	12908.5	20398.8	21306.8	4643.83	740.167	1070.83	1211.04	566.542	423.417	845.458	826.417	374.875	219.125	1262.58	966	202.792

## Sheet: Fig 2G
Type	Sample	Timepoint	Cohort	Total IgG Spike 1	Total IgG Spike 2	IgG4 Spike 1	IgG4 Spike 2	FcγR3a Spike 1	FcγR3a Spike 2
Tears	V01	Booster	Vaccinated Only	1063	1461	324	189	1	1
Tears	V02	Booster	Vaccinated Only	900	2770	81	365	23	23
Tears	V04	Booster	Vaccinated Only	83179	70989	10685	39691	7895	4597
Tears	V05	Booster	Vaccinated Only	4390	3125	510	484	22	54
Tears	V10	Booster	Vaccinated Only	407	318	92	146	1	7
Tears	V11	Booster	Vaccinated Only	1135	2294	23	11	4	4
Tears	V12	Booster	Vaccinated Only	5155	12441	50	67	38	260
Tears	V15	Booster	Vaccinated Only	1866	5694	295	468	1	52
Tears	V17	Booster	Vaccinated Only	1140	1512	577	812	14	7
Tears	V19	Booster	Vaccinated Only	873	998	10	154	1	35
Tears	V16	Booster	Vaccinated Only	352	766	255	266	1	1
Tears	V39	Dose 2	COVID19 Recovered	9362	29865	19	1	191	1455
Tears	V42	Dose 2	COVID19 Recovered	4804	16769	6	8	102	635
Tears	V44	Dose 2	COVID19 Recovered	2299	8529	9	13	28	261
Tears	V45	Dose 2	COVID19 Recovered	5411	15703	8	10	77	489
Tears	V46	Dose 2	COVID19 Recovered	5501	8130	1	3	119	261
Tears	V47	Dose 2	COVID19 Recovered	15616	22938	4	9	927	1465

## Sheet: Fig 3A
Type	Sample	Timepoint	Cohort	WT	α	δ	β	ο BA.1	ο BA.2
Plasma	V01	5mth Dose 2	Vaccinated Only	42	18	35	31	35	25
Plasma	V05	5mth Dose 2	Vaccinated Only	41	13	24	23	30	31
Plasma	V08	5mth Dose 2	Vaccinated Only	28	12	14	17	17	20
Plasma	V09	5mth Dose 2	Vaccinated Only	18	1	7	10	7	16
Plasma	V10	5mth Dose 2	Vaccinated Only	32	17	26	32	25	24
Plasma	V11	5mth Dose 2	Vaccinated Only	22	2	8	7	9	4
Plasma	V12	5mth Dose 2	Vaccinated Only	15	1	1	2	1	3
Plasma	V15	5mth Dose 2	Vaccinated Only	19	2	11	7	9	18
Plasma	V17	5mth Dose 2	Vaccinated Only	29	8	15	17	23	23
Plasma	V16	5mth Dose 2	Vaccinated Only	11	1	4	1	1	5
Plasma	V01	Booster	Vaccinated Only	71	50	55	57	48	54
Plasma	V05	Booster	Vaccinated Only	92	64	76	75	22	34
Plasma	V08	Booster	Vaccinated Only	99	88	96	97	64	83
Plasma	V09	Booster	Vaccinated Only	88	60	69	77	38	46
Plasma	V10	Booster	Vaccinated Only	53	37	46	44	1	19
Plasma	V11	Booster	Vaccinated Only	99	88	94	97	42	46
Plasma	V12	Booster	Vaccinated Only	79	38	59	68	13	30
Plasma	V15	Booster	Vaccinated Only	72	50	58	57	31	41
Plasma	V17	Booster	Vaccinated Only	76	45	58	60	20	35
Plasma	V16	Booster	Vaccinated Only	87	57	71	75	14	37

## Sheet: Fig 3B-C
Type	Sample	Timepoint	Cohort	WT	α	δ	β	ο BA.1	ο BA.2
Plasma	V38	Baseline	COVID19 Recovered	3	1	1	1	8	1
Plasma	V39	Baseline	COVID19 Recovered	18	12	15	9	19	13
Plasma	V40	Baseline	COVID19 Recovered	5	1	1	2	1	1
Plasma	V41	Baseline	COVID19 Recovered	17	12	10	14	7	9
Plasma	V42	Baseline	COVID19 Recovered	7	1	1	1	1	5
Plasma	V43	Baseline	COVID19 Recovered	10	11	1	13	1	2
Plasma	V44	Baseline	COVID19 Recovered	1	5	2	8	1	1
Plasma	V45	Baseline	COVID19 Recovered	36	26	23	27	19	22
Plasma	V46	Baseline	COVID19 Recovered	56	18	22	22	1	3
Plasma	V47	Baseline	COVID19 Recovered	46	26	30	25	16	23
Plasma	V38	Dose 1	COVID19 Recovered	67	37	58	48	1	1
Plasma	V39	Dose 1	COVID19 Recovered	27	6	16	10	1	7
Plasma	V40	Dose 1	COVID19 Recovered	83	51	69	75	43	52
Plasma	V41	Dose 1	COVID19 Recovered	90	65	79	78	1	20
Plasma	V42	Dose 1	COVID19 Recovered	82	58	71	76	25	40
Plasma	V43	Dose 1	COVID19 Recovered	99	78	83	94	1	84
Plasma	V44	Dose 1	COVID19 Recovered	95	69	84	83	5	46
Plasma	V45	Dose 1	COVID19 Recovered	81	54	65	68	20	35
Plasma	V46	Dose 1	COVID19 Recovered	100	98	99	100	48	85
Plasma	V47	Dose 1	COVID19 Recovered	88	61	74	65	11	28
Plasma	V38	Dose 2	COVID19 Recovered	68	48	53	56	1	2
Plasma	V39	Dose 2	COVID19 Recovered	76	53	67	70	22	39
Plasma	V40	Dose 2	COVID19 Recovered	93	67	78	82	38	48
Plasma	V41	Dose 2	COVID19 Recovered	96	78	89	86	1	23
Plasma	V42	Dose 2	COVID19 Recovered	91	63	79	78	24	39
Plasma	V43	Dose 2	COVID19 Recovered	98	82	87	93	22	85
Plasma	V44	Dose 2	COVID19 Recovered	88	57	71	69	6	48
Plasma	V45	Dose 2	COVID19 Recovered	87	65	68	71	21	35
Plasma	V46	Dose 2	COVID19 Recovered	100	96	98	100	38	74
Plasma	V47	Dose 2	COVID19 Recovered	74	46	57	51	3	18

## Sheet: Fig 3D
Type	Sample	Timepoint	Cohort	WT	α	δ	β	ο BA.2
Saliva	V01	5mth Dose 2	Vaccinated Only	1	1	1	1	1
Saliva	V05	5mth Dose 2	Vaccinated Only	1	1	1	1	1
Saliva	V08	5mth Dose 2	Vaccinated Only	1	1	1	1	1
Saliva	V09	5mth Dose 2	Vaccinated Only	1	1	1	1	1
Saliva	V10	5mth Dose 2	Vaccinated Only	8	1	7	8	18
Saliva	V11	5mth Dose 2	Vaccinated Only	40	19	30	27	50
Saliva	V12	5mth Dose 2	Vaccinated Only	1	1	1	1	1
Saliva	V15	5mth Dose 2	Vaccinated Only	1	1	1	1	1
Saliva	V17	5mth Dose 2	Vaccinated Only	1	1	1	1	1
Saliva	V16	5mth Dose 2	Vaccinated Only	1	1	14	2	1
Saliva	V01	Booster	Vaccinated Only	1	1	1	1	1
Saliva	V05	Booster	Vaccinated Only	1	1	1	1	1
Saliva	V08	Booster	Vaccinated Only	6	1	23	1	19
Saliva	V09	Booster	Vaccinated Only	2	1	1	1	1
Saliva	V10	Booster	Vaccinated Only	1	1	1	1	1
Saliva	V11	Booster	Vaccinated Only	36	12	38	23	43
Saliva	V12	Booster	Vaccinated Only	2	1	1	1	1
Saliva	V15	Booster	Vaccinated Only	1	1	1	13	3
Saliva	V17	Booster	Vaccinated Only	1	1	1	1	1
Saliva	V16	Booster	Vaccinated Only	21	1	1	1	1

## Sheet: Fig 3E-F
Type	Sample	Timepoint	Cohort	WT	α	δ	β	ο BA.2
Saliva	V38	Baseline	COVID19 Recovered	18	4	34	6	31
Saliva	V39	Baseline	COVID19 Recovered	6	2	31	11	24
Saliva	V40	Baseline	COVID19 Recovered	21	8	40	21	38
Saliva	V41	Baseline	COVID19 Recovered	1	3	29	1	13
Saliva	V42	Baseline	COVID19 Recovered	12	3	24	12	32
Saliva	V43	Baseline	COVID19 Recovered	Insufficient sample volume for assay
Saliva	V44	Baseline	COVID19 Recovered	15	5	43	18	49
Saliva	V45	Baseline	COVID19 Recovered	1	3	20	1	21
Saliva	V46	Baseline	COVID19 Recovered	16	5	34	21	32
Saliva	V47	Baseline	COVID19 Recovered	1	1	15	1	1
Saliva	V38	Dose 1	COVID19 Recovered	1	1	24	6	1
Saliva	V39	Dose 1	COVID19 Recovered	5	3	30	10	19
Saliva	V40	Dose 1	COVID19 Recovered	17	9	36	20	39
Saliva	V41	Dose 1	COVID19 Recovered	22	6	37	18	47
Saliva	V42	Dose 1	COVID19 Recovered	30	7	37	24	41
Saliva	V43	Dose 1	COVID19 Recovered	Insufficient sample volume for assay
Saliva	V44	Dose 1	COVID19 Recovered	6	3	12	8	13
Saliva	V45	Dose 1	COVID19 Recovered	1	2	21	2	1
Saliva	V46	Dose 1	COVID19 Recovered	20	3	18	16	8
Saliva	V47	Dose 1	COVID19 Recovered	Insufficient sample volume for assay
Saliva	V38	Dose 2	COVID19 Recovered	17	3	33	10	24
Saliva	V39	Dose 2	COVID19 Recovered	19	3	27	13	20
Saliva	V40	Dose 2	COVID19 Recovered	24	6	40	16	33
Saliva	V41	Dose 2	COVID19 Recovered	36	10	39	23	49
Saliva	V42	Dose 2	COVID19 Recovered	18	9	40	16	47
Saliva	V43	Dose 2	COVID19 Recovered	Insufficient sample volume for assay
Saliva	V44	Dose 2	COVID19 Recovered	14	5	35	17	19
Saliva	V45	Dose 2	COVID19 Recovered	8	5	36	13	37
Saliva	V46	Dose 2	COVID19 Recovered	32	11	41	24	19
Saliva	V47	Dose 2	COVID19 Recovered	29	7	16	38	32

## Sheet: Fig 4A
Type	Sample	Timepoint	Cohort	WT	α	δ	β	ο BA.1	ο BA.2
Saliva	V38	Baseline	COVID19 Recovered	27	18	29	10	22	10
Saliva	V39	Baseline	COVID19 Recovered	57	18	36	23	18	20
Saliva	V40	Baseline	COVID19 Recovered	17	10	10	10	10	10
Saliva	V41	Baseline	COVID19 Recovered	33	35	25	24	28	26
Saliva	V42	Baseline	COVID19 Recovered	29	18	13	20	17	10
Saliva	V43	Baseline	COVID19 Recovered	Insufficient sample volume for assay
Saliva	V44	Baseline	COVID19 Recovered	21	28	19	11	10	10
Saliva	V45	Baseline	COVID19 Recovered	52	39	40	21	31	24
Saliva	V46	Baseline	COVID19 Recovered	1239	450	222	71	44	112
Saliva	V47	Baseline	COVID19 Recovered	16	19	16	18	19	30
Saliva	V38	Dose 2	COVID19 Recovered	1515	521	523	110	47	546
Saliva	V39	Dose 2	COVID19 Recovered	342	193	162	45	34	57
Saliva	V40	Dose 2	COVID19 Recovered	223	119	84	32	39	41
Saliva	V41	Dose 2	COVID19 Recovered	765	359	328	83	26	138
Saliva	V42	Dose 2	COVID19 Recovered	3851	2113	2081	701	229	1099
Saliva	V43	Dose 2	COVID19 Recovered	Insufficient sample volume for assay
Saliva	V44	Dose 2	COVID19 Recovered	2394	1123	959	258	79	513
Saliva	V45	Dose 2	COVID19 Recovered	549	250	224	77	36	131
Saliva	V46	Dose 2	COVID19 Recovered	14076	14324	13614	10590	6970	12951
Saliva	V47	Dose 2	COVID19 Recovered	4349	2352	1989	530	283	993

## Sheet: Fig 4B
Type	Sample	Timepoint	Cohort	WT	α	δ	β	ο BA.1	ο BA.2
Tears	V39	Baseline	COVID19 Recovered	10	10	11	10	10	10
Tears	V42	Baseline	COVID19 Recovered	11	10	10	15	10	20
Tears	V44	Baseline	COVID19 Recovered	12	15	11	10	10	10
Tears	V45	Baseline	COVID19 Recovered	10	19	10	10	10	10
Tears	V46	Baseline	COVID19 Recovered	10	10	10	14	10	10
Tears	V47	Baseline	COVID19 Recovered	10	10	10	10	10	10
Tears	V39	Dose 2	COVID19 Recovered	191	128	106	20	10	25
Tears	V42	Dose 2	COVID19 Recovered	102	64	70	32	11	58
Tears	V44	Dose 2	COVID19 Recovered	28	13	13	10	10	21
Tears	V45	Dose 2	COVID19 Recovered	77	53	48	10	10	22
Tears	V46	Dose 2	COVID19 Recovered	119	67	67	10	10	35
Tears	V47	Dose 2	COVID19 Recovered	927	508	711	165	73	237

## Sheet: Fig 4C-G
Type	Sample	Timepoint	Cohort	Total IgG WT Spike Trimer	Total IgG α Spike Trimer	Total IgG δ Spike Trimer	Total IgG β Spike Trimer	Total IgG ο BA.1 Spike Trimer	Total IgG ο BA.2 Spike Trimer	IgA WT Spike Trimer	IgA α Spike Trimer	IgA δ Spike Trimer	IgA β Spike Trimer	IgA ο BA.1 Spike Trimer	IgA ο BA.2 Spike Trimer	FcγR2a WT Spike Trimer	FcγR2a α Spike Trimer	FcγR2a δ Spike Trimer	FcγR2a β Spike Trimer	FcγR2a ο BA.1 Spike Trimer	FcγR2a ο BA.2 Spike Trimer	FcγR3a WT Spike Trimer	FcγR3a α Spike Trimer	FcγR3a δ Spike Trimer	FcγR3a β Spike Trimer	FcγR3a ο BA.1 Spike Trimer	FcγR3a ο BA.2 Spike Trimer
Saliva	V38	Dose 1	COVID19 Recovered	19414.5	16805.5	17938	7513	3030.5	3767	8107	12692.5	4858.5	3174	13370	3963	2036	1014	1724	259.5	128.5	91	1136	841	1013	412	136	137
Saliva	V39	Dose 1	COVID19 Recovered	1025	1072.5	920.5	340.5	701.5	366	1649	1798	1440	1221.5	4436	2051	13.5	35.5	30	34.5	17.5	31	35	64	45.5	75	247	135.5
Saliva	V40	Dose 1	COVID19 Recovered	34936	32290.5	33819	15314.5	9534	7097.5	30355.5	36088	29999	27828	14275	11151	1656.5	1591.5	1522	262	132.5	112	1112.5	1183	1037	353	205	127
Saliva	V41	Dose 1	COVID19 Recovered	74262	70759	70225	27044	20248.5	15693.5	8081	25476	3085.5	16384	19840	10042	7790.5	6669.5	7440	1607.5	845.5	837	4606.5	3811.5	4213.5	1108.5	614.5	547
Saliva	V42	Dose 1	COVID19 Recovered	76959	73699	66110	25223.5	23189	18313	804	1754	657.5	587	5393	1753	10297.5	9491.5	9430.5	1793.5	1797.5	1543	6453	5922	5390	1599	1179	1044
Saliva	V43	Dose 1	COVID19 Recovered	136060	125514	141546	62544	55957.5	49633	51730	58215	36625	20402	21334.5	12098	8934.5	8108.5	9043	2813.5	2364.5	2716	7507.5	7253	8728.5	3254.5	2667	2791.5
Saliva	V44	Dose 1	COVID19 Recovered	66128	70550	64594	21390	21707.5	15843.5	16460.5	27839	14573	7096	23941	6680	9515	8661.5	8339.5	1902.5	1458	1319	4701.5	5117.5	4669	1310.5	916	789
Saliva	V45	Dose 1	COVID19 Recovered	190212	194437	163052	147988	123456	95907.5	24737	28986	23071	47940	21601	6169.5	14038	14890.5	15148.5	9948	6617.5	5654	11431	11772	11738	7102	4499	4246
Saliva	V46	Dose 1	COVID19 Recovered	205196	209872	198946	207122	195692	168480	37527	39123	39684	42610	41249	24181	14290	16516.5	17082.5	14595	13212.5	10502.5	16697.5	16812.5	18085.5	14871	13234	10063.5
Saliva	V47	Dose 1	COVID19 Recovered	68723	66749	69575	20903	21660.5	15708.5	11336	14798	11642	6731	16434	8014	6558.5	5861.5	5761	655.5	534	458	4148	3594.5	3573.5	768.5	635	518
Saliva	V38	Dose 2	COVID19 Recovered	60734.5	54660.5	60451.5	26064	13991	15500	6899.5	8594.5	5592	2563	3378.5	1884	9047.5	7947	7425	2022.5	452.5	730	4119.5	3825.5	3951.5	1430	373.5	429
Saliva	V39	Dose 2	COVID19 Recovered	19008	19551	18947	7590	5668	3383.5	6332	7009	5500	4862	7155	3127	1953.5	1725	1353	235.5	142.5	87	936.5	864.5	744	249.5	200.5	102.5
Saliva	V40	Dose 2	COVID19 Recovered	50858	53287	47261	22559	12676.5	9468	4831	6558	4093	3592.5	9080	6517	1438.5	1125	841	143	33.5	56	350.5	394.5	334	129.5	78.5	54.5
Saliva	V41	Dose 2	COVID19 Recovered	43042	39099	38333	14041	8319.5	6823.5	4090.5	9022	3564	2739	5555	2587	5245	3832.5	4072	777	273.5	311.5	2058	1907	1716	496	229	201.5
Saliva	V42	Dose 2	COVID19 Recovered	105016	102765	93808.5	33459.5	25632.5	21463	6732.5	10968.5	5758.5	2140.5	8161.5	3021	14565.5	13435	11596	3158	2149.5	1875.5	7988.5	7829.5	7190	2240	1501.5	1256.5
Saliva	V43	Dose 2	COVID19 Recovered	Insufficient sample volume for assay
Saliva	V44	Dose 2	COVID19 Recovered	91773.5	93090	86068	40779	29709	23210.5	4124.5	4111	3650	3143	4976	1539	11316.5	10755.5	9481	2956.5	1462	1366	6331	5994	5159.5	1885.5	673.5	721
Saliva	V45	Dose 2	COVID19 Recovered	61955	67605	61487	30598	21277	16915.5	19541	25568	26037	20344	12459	9128	1001.5	1031.5	824	246.5	79.5	62	887	897	788	358	166	162.5
Saliva	V46	Dose 2	COVID19 Recovered	173612	165511	163470	154315	157923	132078	15933	16082.5	15565	17931.5	21786	12655	19444.5	18510.5	19239	18689	16392.5	11900	17304	17533.5	18633	16169.5	13323	9368
Saliva	V47	Dose 2	COVID19 Recovered	113395	126007	103264	40042	42155.5	30466.5	9323	11252	7374	3658	9210	4098	13731	13922	12158.5	3138	3619	2371.5	8788	8748	7609	2265	2302	1475
Plasma	V38	Dose 1	COVID19 Recovered	68179	62472	64698.5	26441.5	17467	18271.5	7526.5	5609	6368.5	1526	1218	1439	2466	1880	2022.5	248	161.5	183.5	2525	2050	2175.5	587	300	403
Plasma	V39	Dose 1	COVID19 Recovered	15504.5	15684	13536.5	3119	4060	2981	2451.5	1728	1971	862.5	370	331	112	130	98	55.5	48	57.5	460	515.5	465.5	104.5	89.5	94
Plasma	V40	Dose 1	COVID19 Recovered	61204	59700	50729	21446.5	15899.5	11951.5	4240	3743.5	3887.5	2306	834.5	687.5	1637	1569.5	1350	153	77	85.5	1900	1759.5	1601.5	437.5	239.5	211
Plasma	V41	Dose 1	COVID19 Recovered	145584	135489	134092	51239.5	40497	35550.5	8847	9014.5	8459	2022	2630.5	2345	9701.5	9353.5	8413	1312.5	1289.5	1104	7883	7356.5	6869.5	1333.5	1110.5	979
Plasma	V42	Dose 1	COVID19 Recovered	163394	157988	149295	59947	56488	46701.5	7181	7430.5	5977	1872	2019.5	1561.5	11148.5	10630.5	9940	2025	1791.5	1607	10829.5	10196	8884.5	2739	2353	1973
Plasma	V43	Dose 1	COVID19 Recovered	117938	111281	106016	35346.5	30417	29083.5	62915	69443.5	31846	39469	33729.5	19143.5	5618	5419	5578	605	560	593.5	6272	6001	6290.5	1485.5	1298	1137
Plasma	V44	Dose 1	COVID19 Recovered	137055	135853	123709	46126	41891.5	36064.5	12935	14121.5	11466.5	6553	6047	3469.5	9493.5	8429	7459.5	1419	1214	1129.5	8448.5	8105	7271.5	1920	1580.5	1311
Plasma	V45	Dose 1	COVID19 Recovered	77035.5	80685.5	74586	28859.5	23837	19650.5	6181.5	5948	5715	3422.5	2109	1915	4391	4350	4169.5	679	404	459.5	4066	3891.5	3700.5	1232.5	681.5	683
Plasma	V46	Dose 1	COVID19 Recovered	211558	211236	206943	140720	100888	76093.5	12566	12331.5	10406.5	4047.5	6727.5	3634	17315	17521	15880.5	9565.5	6660	3958.5	17507.5	18216.5	15663.5	10178.5	6980.5	4712
Plasma	V47	Dose 1	COVID19 Recovered	128550	128158	112390	37563	41260.5	29192.5	7857.5	7509.5	6612.5	1694.5	2756.5	1469.5	7832.5	7577	5997.5	790	1192	742	8094	7926.5	6645.5	1266.5	1593	1128
Plasma	V38	Dose 2	COVID19 Recovered	87180	73819	74100.5	30412.5	20642	21821	6837	4470.5	5666.5	1195	1013.5	1183.5	3579	2765.5	2590	413	210	283.5	3313	2683.5	2890.5	716.5	459.5	424.5
Plasma	V39	Dose 2	COVID19 Recovered	55736	57058.5	50959	22024.5	18887	13683.5	8168	7172	6493	4409	1650.5	859.5	1627	1596.5	1417.5	198.5	139	86.5	1721.5	1694	1354.5	338	284	220.5
Plasma	V40	Dose 2	COVID19 Recovered	104375	104968	91549.5	43496	30078	22317.5	4212	3572.5	3465.5	2259	563.5	373.5	5767.5	5628.5	4311	995.5	423	290	5355	5150.5	4014.5	1270	553	428
Plasma	V41	Dose 2	COVID19 Recovered	160185	147194	132328	55568	41988.5	36891	4479	3855.5	3983	811.5	900.5	920.5	13051	12176.5	10426.5	2371	1738	1352.5	10189.5	9500.5	8852	2417	1485	1320.5
Plasma	V42	Dose 2	COVID19 Recovered	152920	150167	145608	55807.5	47566.5	39053	5897	5720.5	4428	1440	1372.5	1125.5	10010	10125.5	8554.5	1961	1352	1121	9506	8926	8294.5	2113.5	1575.5	1300
Plasma	V43	Dose 2	COVID19 Recovered	113222	108870	103396	44746.5	36898	26683	42543.5	51365.5	24056	29106.5	19567	11577.5	6553	6340	5885.5	1236	717	631.5	7989	7616	7291.5	2372	1747.5	1348.5
Plasma	V44	Dose 2	COVID19 Recovered	83590	72024	68518	24876.5	18544	18086.5	7244	6624.5	5527	2597	1576.5	1133.5	4601	3958	3169.5	439.5	323	330.5	4610.5	4017.5	3464	731.5	532.5	462.5
Plasma	V45	Dose 2	COVID19 Recovered	72611	72439	66259	31047	20883.5	17116.5	5226.5	5460.5	4899	3119	2157.5	1340	4203.5	3867	3234	651	358.5	300.5	3260	3185	2701.5	933.5	556.5	493
Plasma	V46	Dose 2	COVID19 Recovered	202592	208592	194515	134094	96543	70000	8913	8102.5	6932.5	2350	3170.5	2058.5	17375.5	17517.5	16179.5	9926	6307.5	3571	16010.5	16292.5	14601	9670.5	6051	3653.5
Plasma	V47	Dose 2	COVID19 Recovered	80319.5	77055.5	66394.5	20506	26021.5	17195	4737	4541	4030	742	1377	889.5	4179.5	4086	3230.5	257	389	273.5	3812	3826.5	2920.5	600.5	661.5	492
Tears	V39	Dose 1	COVID19 Recovered	202	249.3	238	58.8	451.3	897.5	6988.1	16496	10330.9	10958.3	6249.2	2921.9
Tears	V42	Dose 1	COVID19 Recovered	4006	3194.8	3822	1821.3	3099.8	2148	61726.6	69160	52385.4	32026.8	35571.7	32759.9
Tears	V44	Dose 1	COVID19 Recovered	1104	777.8	1105.5	481.3	710.3	1454.5	30921.6	46662	24963.9	13911.8	24809.2	8230.4
Tears	V45	Dose 1	COVID19 Recovered	2732	2226.8	2439.5	1654.8	804.8	336	45657.6	38831	41147.9	42499.8	33231.7	23213.4
Tears	V46	Dose 1	COVID19 Recovered	23112	24562.8	18596	11082.3	12604.8	9382	21584.1	26157	22739.9	30103.8	20026.2	10801.9
Tears	V47	Dose 1	COVID19 Recovered	528	469.8	418.5	184.3	324.3	-909	53397.1	56486	49268.9	25237.8	33614.2	20525.9
Tears	V39	Dose 2	COVID19 Recovered	18158.5	17665.8	17297.5	8097.3	12172.8	8411	9467.1	15729	12066.4	12535.8	7169.7	3570.9
Tears	V42	Dose 2	COVID19 Recovered	9726.5	8707.3	8728	3902.8	5750.3	4174.5	51960.1	58548	45005.9	26998.8	31899.2	32609.4
Tears	V44	Dose 2	COVID19 Recovered	5568	4172.8	4200.5	2177.3	2238.3	2805	5800.1	15081	3830.9	2119.8	9735.7	1412.4
Tears	V45	Dose 2	COVID19 Recovered	9916.5	7939.8	8571.5	5129.3	5552.3	4360	35231.1	41055	31288.9	27659.3	21321.7	15318.9
Tears	V46	Dose 2	COVID19 Recovered	7803.5	6836.8	5712	3824.3	4319.8	3180	7282.1	9207	7395.4	23222.8	8081.7	3729.9
Tears	V47	Dose 2	COVID19 Recovered	16693.5	17014.3	18753.5	6441.3	9294.8	7421.5	82336.1	75509	54737.4	53308.8	43611.7	29608.9

## Sheet: Fig 5B-C
Type	Sample	Timepoint	Cohort	WT	α	δ	β	ο BA.2
Saliva	BT01	≤5 days	Delta Breakthrough	1	1	1	1	1
Saliva	BT02	≤5 days	Delta Breakthrough	1	1	1	1	1
Saliva	BT03	≤5 days	Delta Breakthrough	1	2	1	1	3
Saliva	BT04	≤5 days	Delta Breakthrough	Insufficient sample volume for assay
Saliva	BT05	≤5 days	Delta Breakthrough	1	1	1	1	1
Saliva	BT06	≤5 days	Delta Breakthrough	1	3	23	9	14
Saliva	BT07	≤5 days	Delta Breakthrough	1	1	1	1	1
Saliva	BT08	≤5 days	Delta Breakthrough	1	1	1	1	1
Saliva	BT01	2 weeks	Delta Breakthrough	4	6	1	1	1
Saliva	BT02	2 weeks	Delta Breakthrough	14	5	1	1	1
Saliva	BT03	2 weeks	Delta Breakthrough	1	2	1	1	1
Saliva	BT04	2 weeks	Delta Breakthrough	1	1	1	1	1
Saliva	BT05	2 weeks	Delta Breakthrough	1	1	1	1	1
Saliva	BT06	2 weeks	Delta Breakthrough	1	1	1	1	1
Saliva	BT07	2 weeks	Delta Breakthrough	1	1	1	1	1
Saliva	BT08	2 weeks	Delta Breakthrough	59	15	7	12	1
Saliva	BT09	≤5 days	ο BA.2 Breakthrough	1	1	1	1	1
Saliva	BT10	≤5 days	ο BA.2 Breakthrough	14	2	31	19	29
Saliva	BT11	≤5 days	ο BA.2 Breakthrough	1	1	1	1	1
Saliva	BT12	≤5 days	ο BA.2 Breakthrough	1	1	1	1	1
Saliva	BT13	≤5 days	ο BA.2 Breakthrough	1	1	1	1	1
Saliva	BT14	≤5 days	ο BA.2 Breakthrough	66	19	46	44	66
Saliva	BT15	≤5 days	ο BA.2 Breakthrough	41	6	56	40	55
Saliva	BT16	≤5 days	ο BA.2 Breakthrough	1	1	1	1	1
Saliva	BT17	≤5 days	ο BA.2 Breakthrough	14	9	35	15	43
Saliva	BT18	≤5 days	ο BA.2 Breakthrough	1	1	1	1	1
Saliva	BT09	2 weeks	ο BA.2 Breakthrough	1	1	1	1	1
Saliva	BT10	2 weeks	ο BA.2 Breakthrough	4	1	1	1	1
Saliva	BT11	2 weeks	ο BA.2 Breakthrough	1	1	1	1	1
Saliva	BT12	2 weeks	ο BA.2 Breakthrough	18	4	1	5	9
Saliva	BT13	2 weeks	ο BA.2 Breakthrough	1	1	1	1	1
Saliva	BT14	2 weeks	ο BA.2 Breakthrough	9	1	1	6	13
Saliva	BT15	2 weeks	ο BA.2 Breakthrough	33	13	51	33	58
Saliva	BT16	2 weeks	ο BA.2 Breakthrough	33	8	7	17	1
Saliva	BT17	2 weeks	ο BA.2 Breakthrough	2	1	1	2	8
Saliva	BT18	2 weeks	ο BA.2 Breakthrough	15	3	25	13	25

[truncated: 26 more sheets: Fig 5D-E, Fig 5F, Fig 6A-B, Fig 6C-D, Fig 6E, Fig 7A, Fig 8A, Supp Fig 2A, 4A-D, Supp Fig 3A-D, 5A-E, Supp Fig 6B-C, Supp Fig 7A, Supp Fig 7B, Supp Fig 8B-C, Supp Fig 8D, Supp Fig 8E, Supp Fig 8F, Supp Fig 9A-B, Supp Fig 9C-D, Supp Fig 10A-B, E-F, Supp Fig 10C-D, G-H …]
